# Supplementary material for: Insights into the Anticancer Mechanisms Modulated by Gamma and Delta Tocotrienols in Colorectal Cancers
Source: Nutr Rev. 2024 Aug 24;83(3):e1295–310. doi: 10.1093/nutrit/nuae108 (PMC11819494; doi:10.1093/nutrit/nuae108)
Supplement: nuae108_Supplementary_Data [file nuae108_supplementary_data.zip]

Archive with 4 entries (3 files):
- nuae108_Supplementary_Data/
- nuae108_Supplementary_Data/Figure_2 Biorender Publication License.pdf
- nuae108_Supplementary_Data/Figure_3 Biorender Publication License.pdf
- nuae108_Supplementary_Data/Figure_4 Biorender Publication License.pdf
